# Supplementary material for: Identification and Antifungal Susceptibility Analysis of Stephanoascus ciferrii Complex Species Isolated From Patients With Chronic Suppurative Otitis Media
Source: Front Microbiol. 2021 Jul 21;12:680060. doi: 10.3389/fmicb.2021.680060 (PMC8334361; doi:10.3389/fmicb.2021.680060)
Supplement: Supplementary file 2 [file Data_Sheet_2.ZIP]

Archive with 33 entries (32 files):
- ITS region sequence/
- ITS region sequence/S-10_[ITS1].seq
- ITS region sequence/S-11_[ITS1].seq
- ITS region sequence/S-12_[ITS1].seq
- ITS region sequence/S-13_[ITS1].seq
- ITS region sequence/S-14_[ITS1].seq
- ITS region sequence/S-15_[ITS1].seq
- ITS region sequence/S-16_[ITS1].seq
- ITS region sequence/S-17_[ITS1].seq
- ITS region sequence/S-18_[ITS1].seq
- ITS region sequence/S-19_[ITS1].seq
- ITS region sequence/S-1_[ITS1].seq
- ITS region sequence/S-20_[ITS1].seq
- ITS region sequence/S-21_[ITS1].seq
- ITS region sequence/S-22_[ITS1].seq
- ITS region sequence/S-23_[ITS1].seq
- ITS region sequence/S-24_[ITS1].seq
- ITS region sequence/S-25_[ITS1].seq
- ITS region sequence/S-26_[ITS1].seq
- ITS region sequence/S-27_[ITS1].seq
- ITS region sequence/S-28_[ITS1].seq
- ITS region sequence/S-29_[ITS1].seq
- ITS region sequence/S-2_[ITS1].seq
- ITS region sequence/S-30_[ITS1].seq
- ITS region sequence/S-31_[ITS1].seq
- ITS region sequence/S-32_[ITS1].seq
- ITS region sequence/S-3_[ITS1].seq
- ITS region sequence/S-4_[ITS1].seq
- ITS region sequence/S-5_[ITS1].seq
- ITS region sequence/S-6_[ITS1].seq
- ITS region sequence/S-7_[ITS1].seq
- ITS region sequence/S-8_[ITS1].seq
- ITS region sequence/S-9_[ITS1].seq
