# Supplementary material for: Identification and Antifungal Susceptibility Analysis of Stephanoascus ciferrii Complex Species Isolated From Patients With Chronic Suppurative Otitis Media
Source: Front Microbiol. 2021 Jul 21;12:680060. doi: 10.3389/fmicb.2021.680060 (PMC8334361; doi:10.3389/fmicb.2021.680060)
Supplement: Supplementary file 2 [file Data_Sheet_2.ZIP › ITS region sequence/S-9_[ITS1].seq]

TTTCGAAATGGTTCTTCGGACATTTCATCCTTACACACCTGTGAATTTTTAAATGAATAACTTTGCTTTGGTCAGACCTATTTATTTAGTCTGGCCAGAGGTATACAAACTCCAAATTAATTTTTAAACATGAGTCTGAATTGAAAAAGAATAAAATTATTCAAAACTTTCAACAACGGATCTCTTGGTTCTCGCATCGATGAAGAACGCAGCGAAATGCGATAAGTAATGTGAATTGCAGAATTTCGTGAATCATCGAATCTTTGAACGCACATTGCGCCCCTTGGTATTCCAGGGGGCATACGTGTATGAGCGTCATTTCTCTCTTAAACCCTAGGGTTTAGTGTTGAACTTTTTTCCTTCAATTTATTTTGAAGGATAGTTCGAAATGAAATGGCAAGGCGATCCAGTCTAAAGCTTACACAGTGTCTTAGGTTTTACCAATTACGCTGGGCAAAGCTGCTTGGATGAGCCGGGCGGTACAAACTTGTTTTTTTAAAAGTTTGACCTCATACACGTAAGAATACCCGCTGAACTTAAGCATATCAATAAGCGGAGGAA
